# Supplementary material for: Methylation Status of Corticotropin-Releasing Factor (CRF) Receptor Genes in Colorectal Cancer
Source: J Clin Med. 2021 Jun 18;10(12):2680. doi: 10.3390/jcm10122680 (PMC8234503; doi:10.3390/jcm10122680)
Supplement: Supplementary file 1 [file jcm-10-02680-s001.zip]

Archive with 1 entries (1 files):
- supplementary Tables S1 and S2.pdf
